# Supplementary material for: Lactate-mediated cholesterol uptake promotes liver cancer progression via the SCARB1-autophagy axis
Source: EMBO Rep. 2026 Jun 10;27(14):4141–65. doi: 10.1038/s44319-026-00829-x (PMC13400630; doi:10.1038/s44319-026-00829-x)
Supplement: Supplementary file 3 — Source data Fig. 1 [file 44319_2026_829_MOESM3_ESM.zip]

Archive with 33 entries (19 files):
- Figure 1/
- Figure 1/A/
- Figure 1/A/1A.xlsx
- Figure 1/B/
- Figure 1/B/1B.xlsx
- Figure 1/C/
- Figure 1/C/1C.xlsx
- Figure 1/D/
- Figure 1/D/1D.xlsx
- Figure 1/E/
- Figure 1/E/1E.xlsx
- Figure 1/E/western blot/
- Figure 1/E/western blot/ACTIN.png
- Figure 1/E/western blot/SCARB1.png
- Figure 1/F/
- Figure 1/F/1F.xlsx
- Figure 1/F/western blot/
- Figure 1/F/western blot/ACTIN.png
- Figure 1/F/western blot/LDHA.png
- Figure 1/F/western blot/SCARB1.png
- Figure 1/G/
- Figure 1/G/1G.xlsx
- Figure 1/G/western blot/
- Figure 1/G/western blot/ACTIN.png
- Figure 1/G/western blot/SCARB1.png
- Figure 1/H/
- Figure 1/H/ACTIN.png
- Figure 1/H/LDHA.png
- Figure 1/H/SCARB1.png
- Figure 1/I/
- Figure 1/I/1I.xlsx
- Figure 1/J/
- Figure 1/J/1J.xlsx
