# Supplementary material for: Lactate-mediated cholesterol uptake promotes liver cancer progression via the SCARB1-autophagy axis
Source: EMBO Rep. 2026 Jun 10;27(14):4141–65. doi: 10.1038/s44319-026-00829-x (PMC13400630; doi:10.1038/s44319-026-00829-x)
Supplement: Supplementary file 3 — Source data Fig. 1 [file 44319_2026_829_MOESM3_ESM.zip › Figure 1/A/1A.xlsx]

## Sheet: 1A
		Hep3B	Normoxia			Hypoxia
		24 hours	0.95719	0.994963	1.04785	1.74289	1.62201	1.81088
		48 hours	1.01007	1.18383	1.09317	2.11307	2.09796	2.04508
		PLC	Normoxia			Hypoxia
		24 hours	0.970208	0.950348	1.07944	1.68521	1.90368	1.78451
		48 hours	1.05958	0.990069	0.870903	2.33068	2.09235	2.09235
