# Supplementary material for: Lactate-mediated cholesterol uptake promotes liver cancer progression via the SCARB1-autophagy axis
Source: EMBO Rep. 2026 Jun 10;27(14):4141–65. doi: 10.1038/s44319-026-00829-x (PMC13400630; doi:10.1038/s44319-026-00829-x)
Supplement: Supplementary file 3 — Source data Fig. 1 [file 44319_2026_829_MOESM3_ESM.zip › Figure 1/B/1B.xlsx]

## Sheet: 1B
		Hep3B	N	H	H+SO
			0.976393	1.54769	1.07554
			0.999999	1.58546	1.11332
			1.02361	1.61851	1.15581
		PLC	N	H	H+SO
			0.973718	1.9297	1.21025
			0.99343	1.95927	1.29895
			1.03285	2.00854	1.33837
