# Supplementary material for: Lactate-mediated cholesterol uptake promotes liver cancer progression via the SCARB1-autophagy axis
Source: EMBO Rep. 2026 Jun 10;27(14):4141–65. doi: 10.1038/s44319-026-00829-x (PMC13400630; doi:10.1038/s44319-026-00829-x)
Supplement: Supplementary file 3 — Source data Fig. 1 [file 44319_2026_829_MOESM3_ESM.zip › Figure 1/C/1C.xlsx]

## Sheet: 1C
		Hep3B	N	H
			NTC	NTC	LDHA-sh1	LDHA-sh2
			0.970004	1.87464	0.76634	0.90843
			0.984211	1.89359	0.790022	0.927375
			1.04578	1.98358	0.842121	0.99842
		PLC	N	H
			NTC	NTC	LDHA-sh1	LDHA-sh2
			0.966196	1.64843	1.05839	0.772589
			0.993853	1.68531	1.09527	0.818684
			1.03995	1.72219	1.14136	0.874002
