# Supplementary material for: Lactate-mediated cholesterol uptake promotes liver cancer progression via the SCARB1-autophagy axis
Source: EMBO Rep. 2026 Jun 10;27(14):4141–65. doi: 10.1038/s44319-026-00829-x (PMC13400630; doi:10.1038/s44319-026-00829-x)
Supplement: Supplementary file 3 — Source data Fig. 1 [file 44319_2026_829_MOESM3_ESM.zip › Figure 1/D/1D.xlsx]

## Sheet: 1D
		GROUP	N			H			H+SO
		SAMPLE	1	2	3	1	2	3	1	2	3
		SCARB1	1.07382	0.96502	0.961159	2.76901	3.07465	3.06915	1.71798	1.73705	1.68649
		VLDLR	1.03899	0.965314	0.995697	2.02714	2.01938	2.1301	2.74842	2.66827	2.71804
		LDLR	1.02001	0.988624	0.991363	0.59487	0.669202	0.646355	0.600997	0.644195	0.602085
		NPC1L1	1.0644	0.975153	0.960442	0.322961	0.414464	0.357689	0.28576	0.348074	0.269607
		HMGCS1	0.990102	1.01646	0.99344	0.337956	0.322104	0.326436	0.322355	0.319311	0.339044
		HMGCR	0.955966	0.984982	1.05905	0.572288	0.570696	0.575562	0.489627	0.499328	0.514981
		MVD	1.07649	1.03038	0.893135	0.53324	0.432642	0.417343	0.454898	0.427407	0.365361
		MVK	1.02434	0.957806	1.01785	0.338074	0.333567	0.365813	0.441387	0.303739	0.361566
		IDI1	0.987188	1.03244	0.98037	0.448937	0.401887	0.384295	0.494836	0.526858	0.559088
		FDFT1	1.05534	0.979138	0.965518	0.519941	0.475371	0.483113	0.441892	0.485123	0.485043
		SQLE	0.988634	0.98572	1.02565	0.654556	0.607672	0.611489	0.660245	0.697372	0.795553
		LSS	1.00045	1.00809	0.991463	0.426845	0.410028	0.369327	0.4305	0.474359	0.374401
		ACAT2	0.961551	1.01574	1.02271	0.274429	0.226394	0.238496	0.248686	0.259434	0.285823
		SOAT1	0.95884	1.04345	0.997711	0.551697	0.549826	0.546672	0.457265	0.448005	0.480137
		ABCA1	0.980277	0.973089	1.04663	1.06708	1.35243	1.39662	1.33506	1.26255	1.32163
