# Supplementary material for: Lactate-mediated cholesterol uptake promotes liver cancer progression via the SCARB1-autophagy axis
Source: EMBO Rep. 2026 Jun 10;27(14):4141–65. doi: 10.1038/s44319-026-00829-x (PMC13400630; doi:10.1038/s44319-026-00829-x)
Supplement: Supplementary file 3 — Source data Fig. 1 [file 44319_2026_829_MOESM3_ESM.zip › Figure 1/E/1E.xlsx]

## Sheet: 1E
		Hep3B	N	H	H+SO
			1.04	1.8489	0.99539
			1.04	2.1386	1.02337
			0.93	2.50822	1.0163
		PLC	N	H	H+SO
			0.954842	2.7007	1.15936
			1.02337	2.51984	1.11214
			1.02337	2.85469	1.05214
