# Supplementary material for: Lactate-mediated cholesterol uptake promotes liver cancer progression via the SCARB1-autophagy axis
Source: EMBO Rep. 2026 Jun 10;27(14):4141–65. doi: 10.1038/s44319-026-00829-x (PMC13400630; doi:10.1038/s44319-026-00829-x)
Supplement: Supplementary file 3 — Source data Fig. 1 [file 44319_2026_829_MOESM3_ESM.zip › Figure 1/F/1F.xlsx]

## Sheet: 1F
		Hep3B	N			H
			NTC			NTC			LDHA-sh1			LDHA-sh2
		LDHA	1.05946	1.03049	0.915945	4.82323	5.35171	4.82323	0.0894154	0.104869	0.144252	0.150378	0.168016	0.190342
		SCARB1	1.0163	0.99539	0.988514	1.58008	1.79005	1.8025	0.355191	0.355191	0.391387	0.307076	0.343092	0.317905
		PLC	N			H
			NTC			NTC			LDHA-sh1			LDHA-sh2
		LDHA	1.17013	1.01162	0.844791	4.57361	4.70219	3.84593	0.0828512	0.088798	0.107073	0.101297	0.117169	0.105599
		SCARB1	0.986233	1.02811	0.986233	2.27626	2.29209	1.99538	0.790041	0.864537	0.959264	1.06437	1.09429	1.12506
