# Supplementary material for: Lactate-mediated cholesterol uptake promotes liver cancer progression via the SCARB1-autophagy axis
Source: EMBO Rep. 2026 Jun 10;27(14):4141–65. doi: 10.1038/s44319-026-00829-x (PMC13400630; doi:10.1038/s44319-026-00829-x)
Supplement: Supplementary file 3 — Source data Fig. 1 [file 44319_2026_829_MOESM3_ESM.zip › Figure 1/G/1G.xlsx]

## Sheet: 1G
		Hep3B	-	Nala
			1.02574	2.4005
			1.01162	2.10429
			0.963707	2.77663
		PLC	-	Nala
			0.983957	2.59668
			0.990801	2.35653
			1.02574	2.22942
