# Supplementary material for: Lactate-mediated cholesterol uptake promotes liver cancer progression via the SCARB1-autophagy axis
Source: EMBO Rep. 2026 Jun 10;27(14):4141–65. doi: 10.1038/s44319-026-00829-x (PMC13400630; doi:10.1038/s44319-026-00829-x)
Supplement: Supplementary file 3 — Source data Fig. 1 [file 44319_2026_829_MOESM3_ESM.zip › Figure 1/I/1I.xlsx]

## Sheet: 1I
		Hep3B	N			H
		EV	0.993773	0.984433	1.02179	1.80635	1.91376	1.94178
		SCARB1	1.79701	1.88107	1.96046	2.52086	2.58157	2.64228
		PLC	N			H
		EV	1.01089	1	0.989106	1.17163	1.1165	1.19475
		SCARB1	1.75164	1.74074	1.65359	2.25272	2.22004	2.20915
