# Supplementary material for: Lactate-mediated cholesterol uptake promotes liver cancer progression via the SCARB1-autophagy axis
Source: EMBO Rep. 2026 Jun 10;27(14):4141–65. doi: 10.1038/s44319-026-00829-x (PMC13400630; doi:10.1038/s44319-026-00829-x)
Supplement: Supplementary file 3 — Source data Fig. 1 [file 44319_2026_829_MOESM3_ESM.zip › Figure 1/J/1J.xlsx]

## Sheet: 1J
		Hep3B	N	H
			NTC	NTC	SCARB1-sh1	SCARB1-sh2
			0.94627	1.78066	0.804047	0.576486
			1.00316	1.90392	0.870417	0.642857
			1.05057	1.97029	0.955752	0.766119
		PLC	N	H
			NTC	NTC	SCARB1-sh1	SCARB1-sh2
			0.96916	2.09098	1.16577	0.68003
			0.992291	2.13724	1.22359	0.599075
			1.03855	2.2182	1.31611	0.726292
