# Supplementary material for: Lactate-mediated cholesterol uptake promotes liver cancer progression via the SCARB1-autophagy axis
Source: EMBO Rep. 2026 Jun 10;27(14):4141–65. doi: 10.1038/s44319-026-00829-x (PMC13400630; doi:10.1038/s44319-026-00829-x)
Supplement: Supplementary file 4 — Source data Fig. 2 [file 44319_2026_829_MOESM4_ESM.zip]

Archive with 52 entries (40 files):
- Figure 2/
- Figure 2/A/
- Figure 2/A/2A.xlsx
- Figure 2/B/
- Figure 2/B/ACTIN.png
- Figure 2/B/HIF-1α.png
- Figure 2/B/SCARB1.png
- Figure 2/C/
- Figure 2/C/H3.png
- Figure 2/C/H3K14la.png
- Figure 2/C/H3K18la.png
- Figure 2/C/H3K23la.png
- Figure 2/C/H3K56la.png
- Figure 2/C/H3K9la.png
- Figure 2/C/H4.png
- Figure 2/C/H4K12la.png
- Figure 2/C/H4K5la.png
- Figure 2/C/H4K8la.png
- Figure 2/D/
- Figure 2/D/2D.xlsx
- Figure 2/E/
- Figure 2/E/2E.xlsx
- Figure 2/F/
- Figure 2/F/2F.xlsx
- Figure 2/G/
- Figure 2/G/ACTIN.png
- Figure 2/G/H3.png
- Figure 2/G/H3K18la.png
- Figure 2/G/SCARB1.png
- Figure 2/H/
- Figure 2/H/ACTIN.png
- Figure 2/H/h3.png
- Figure 2/H/H3K18la.png
- Figure 2/H/LDHA.png
- Figure 2/H/SCARB1.png
- Figure 2/I/
- Figure 2/I/ACTIN.png
- Figure 2/I/h3.png
- Figure 2/I/H3K18la.png
- Figure 2/I/SCARB1.png
- Figure 2/J/
- Figure 2/J/ACTIN.png
- Figure 2/J/H3.png
- Figure 2/J/H3K18la.png
- Figure 2/J/P300.png
- Figure 2/J/SCARB1.png
- Figure 2/K/
- Figure 2/K/ACTIN.png
- Figure 2/K/Flag.png
- Figure 2/K/H3.png
- Figure 2/K/H3K18la.png
- Figure 2/K/SCARB1.png
