# Supplementary material for: Lactate-mediated cholesterol uptake promotes liver cancer progression via the SCARB1-autophagy axis
Source: EMBO Rep. 2026 Jun 10;27(14):4141–65. doi: 10.1038/s44319-026-00829-x (PMC13400630; doi:10.1038/s44319-026-00829-x)
Supplement: Supplementary file 4 — Source data Fig. 2 [file 44319_2026_829_MOESM4_ESM.zip › Figure 2/A/2A.xlsx]

## Sheet: 2A
				IgG			HIF-1α
			N	0.002524	0.00328475	0.00511872	0.0007932	0.00088013	0.0013715
			H	0.002613	0.00158643	0.00283979	0.0001255	0.00088013	0.0004524
