# Supplementary material for: Lactate-mediated cholesterol uptake promotes liver cancer progression via the SCARB1-autophagy axis
Source: EMBO Rep. 2026 Jun 10;27(14):4141–65. doi: 10.1038/s44319-026-00829-x (PMC13400630; doi:10.1038/s44319-026-00829-x)
Supplement: Supplementary file 4 — Source data Fig. 2 [file 44319_2026_829_MOESM4_ESM.zip › Figure 2/D/2D.xlsx]

## Sheet: 2D
				IgG			H3K18la
			N	0.00422702	0.011002	0.007109	9.34281	11.6629	12.5
			H	0.115331	0.0131742	0.107608	23.4881	26.2429	30.9927
			H+SO	0.0033627	0.0324386	0.0217003	12.6745	12.5869	12.6745
