# Supplementary material for: Lactate-mediated cholesterol uptake promotes liver cancer progression via the SCARB1-autophagy axis
Source: EMBO Rep. 2026 Jun 10;27(14):4141–65. doi: 10.1038/s44319-026-00829-x (PMC13400630; doi:10.1038/s44319-026-00829-x)
Supplement: Supplementary file 4 — Source data Fig. 2 [file 44319_2026_829_MOESM4_ESM.zip › Figure 2/E/2E.xlsx]

## Sheet: 2E
				IgG			H3K18la
		N	NTC	0.26804	0.409099	0.246647	21.8646	15.0378	18.0075
		H	NTC	0.0997082	0.0911165	0.0850147	44.4421	46.3294	47.6319
			LDHA-sh1	0.0894478	0.0696945	0.185204	14.0958	13.2433	14.5929
			LDHA-sh2	0.187356	0.222805	0.243815	9.27827	6.93481	6.74518
