# Supplementary material for: Lactate-mediated cholesterol uptake promotes liver cancer progression via the SCARB1-autophagy axis
Source: EMBO Rep. 2026 Jun 10;27(14):4141–65. doi: 10.1038/s44319-026-00829-x (PMC13400630; doi:10.1038/s44319-026-00829-x)
Supplement: Supplementary file 4 — Source data Fig. 2 [file 44319_2026_829_MOESM4_ESM.zip › Figure 2/F/2F.xlsx]

## Sheet: 2F
				IgG			H3K18la
			-	0.0286	0.01522	0.0074	37.3213	26.9447	15.3688
			Nala	0.00394	0.01236	0.00862	57.7572	41.6986	39.7237
