# Supplementary material for: Lactate-mediated cholesterol uptake promotes liver cancer progression via the SCARB1-autophagy axis
Source: EMBO Rep. 2026 Jun 10;27(14):4141–65. doi: 10.1038/s44319-026-00829-x (PMC13400630; doi:10.1038/s44319-026-00829-x)
Supplement: Supplementary file 5 — Source data Fig. 3 [file 44319_2026_829_MOESM5_ESM.zip]

Archive with 34 entries (22 files):
- Figure 3/
- Figure 3/A/
- Figure 3/A/3A.xlsx
- Figure 3/B/
- Figure 3/B/3B.xlsx
- Figure 3/C/
- Figure 3/C/3C.xlsx
- Figure 3/D/
- Figure 3/D/ACTIN.png
- Figure 3/D/LC3.png
- Figure 3/D/SCARB1.png
- Figure 3/E/
- Figure 3/E/NTC/
- Figure 3/E/NTC/GFP.tif
- Figure 3/E/NTC/mCherry.tif
- Figure 3/E/NTC/MERGE.tif
- Figure 3/E/SCARB1-sh1/
- Figure 3/E/SCARB1-sh1/GFP.tif
- Figure 3/E/SCARB1-sh1/mCherry.tif
- Figure 3/E/SCARB1-sh1/MERGE.tif
- Figure 3/E/SCARB1-sh2/
- Figure 3/E/SCARB1-sh2/GFP.tif
- Figure 3/E/SCARB1-sh2/mCherry.tif
- Figure 3/E/SCARB1-sh2/MERGE.tif
- Figure 3/F/
- Figure 3/F/ACTIN.png
- Figure 3/F/LC3.png
- Figure 3/F/SCARB1.png
- Figure 3/G/
- Figure 3/G/ACTIN.png
- Figure 3/G/LC3.png
- Figure 3/G/SCARB1.png
- Figure 3/H/
- Figure 3/H/3H.xlsx
