# Supplementary material for: Lactate-mediated cholesterol uptake promotes liver cancer progression via the SCARB1-autophagy axis
Source: EMBO Rep. 2026 Jun 10;27(14):4141–65. doi: 10.1038/s44319-026-00829-x (PMC13400630; doi:10.1038/s44319-026-00829-x)
Supplement: Supplementary file 5 — Source data Fig. 3 [file 44319_2026_829_MOESM5_ESM.zip › Figure 3/A/3A.xlsx]

## Sheet: 3A
	Hep3B	Days	NTC			SCARB1-sh1			SCARB1-sh2
		0	4	4	4	4	4	4	4	4	4
		1	4.8	4.25	4.4	3.3	3.3	3.25	2.55	2.75	2.7
		2	5	5.375	5.5	3.625	3.25	3.375	2.375	2.5	2.25
		3	10	10.53	11.4	6	7.2	5	6.1	5.5	5.25
		4	17.75	16.5	19.75	5.25	6.25	5.75	6.5	6.25	5.5
	PLC	Days	NTC			SCARB1-sh1			SCARB1-sh2
		0	4	4	4	4	4	4	4	4	4
		1	3.9	3.9	4.425	3.3	3.525	3.375	3.15	3.45	3.225
		2	10.6	9.9755	12.2	7.95	9	7.95	4.65	5.1	5.25
		3	25.875	23.75	23.25	11.5	12.5	13	11.25	8.5	8.25
		4	43.125	48.15	40.625	20.25	23.4	19.35	12	12.9	12
