# Supplementary material for: Lactate-mediated cholesterol uptake promotes liver cancer progression via the SCARB1-autophagy axis
Source: EMBO Rep. 2026 Jun 10;27(14):4141–65. doi: 10.1038/s44319-026-00829-x (PMC13400630; doi:10.1038/s44319-026-00829-x)
Supplement: Supplementary file 5 — Source data Fig. 3 [file 44319_2026_829_MOESM5_ESM.zip › Figure 3/B/3B.xlsx]

## Sheet: 3B
	Hep3B	Days	EV			SCARB1
		0	4	4	4	4	4	4
		1	2.375	2.25	2.1875	3	3.3125	3.6875
		2	6	5.5	6.3	6.9	7.7	7.1
		3	12	12.9	10.65	15.9	14.85	16.5
		4	18.8	18.2	18.2	26	28.2	27.4
	PLC	Days	EV			SCARB1
		0	4	4	4	4	4	4
		1	2.5	2.4	2.325	4.05	3.6	2.925
		2	10.8	8	9.1	11.3	13.1	12
		3	21.6	16	18.2	26.4	28.6	26.8
		4	25.35	25.675	26.975	41.275	36.725	35.75
