# Supplementary material for: Lactate-mediated cholesterol uptake promotes liver cancer progression via the SCARB1-autophagy axis
Source: EMBO Rep. 2026 Jun 10;27(14):4141–65. doi: 10.1038/s44319-026-00829-x (PMC13400630; doi:10.1038/s44319-026-00829-x)
Supplement: Supplementary file 5 — Source data Fig. 3 [file 44319_2026_829_MOESM5_ESM.zip › Figure 3/C/3C.xlsx]

## Sheet: 3C
			control			3-MA			Z-VAD-FMK			Nec-1			Ferr-1
	N	NTC	7.3	6.77	7.02	7.47	6.25	7.08	8.69	8.4	7.97	6.75	6.43	6.4	6.84	9.02	6
		shSCARB1	21.5	20.9	22.6	14.7	12.9	12.2	14.7	13.1	13.7	13.8	19.1	19.9	20.4	19.5	19.5
	H	NTC-H	10.6	7.54	9.94	7.87	8.41	9.72	9.16	8.8	10.1	9.3	9.13	9.89	10.7	9.62	9.82
		shSCARB1	38.3	38.5	34.4	19.4	19.3	20.5	22.4	22.8	25.5	38.4	38.7	38.9	32.5	33.8	34.8
