# Supplementary material for: Lactate-mediated cholesterol uptake promotes liver cancer progression via the SCARB1-autophagy axis
Source: EMBO Rep. 2026 Jun 10;27(14):4141–65. doi: 10.1038/s44319-026-00829-x (PMC13400630; doi:10.1038/s44319-026-00829-x)
Supplement: Supplementary file 5 — Source data Fig. 3 [file 44319_2026_829_MOESM5_ESM.zip › Figure 3/H/3H.xlsx]

## Sheet: 3H
		Hep3B	Days	NTC			shSCARB1			shSCARB1+3-MA
			0	4	4	4	4	4	4	4	4	4
			1	5.4	5.4	5.9	3.2	3.7	3	4	3.9	4.8
			2	8.4	8.9	9.7	5.2	5.5	5.3	7	5.1	6.7
			3	16.7	16.7	19.7	5.6	6.3	6.9	8.7	8.4	10.2
			4	23.9	24.3	27.5	7.4	9.9	10.9	12.1	15.3	14.5
		PLC	Days	NTC			shSCARB1			shSCARB1+3-MA
			0	4	4	4	4	4	4	4	4	4
			1	3.8	3.5	4.2	2.9	3.1	3	3.4	3.1	3
			2	7.4	7.8	5.4	4	4.125	4.75	5	5.25	5.375
			3	13.2	12.3	15	5.6	6.4	6	9	9.2	7
			4	22.5	28	26	8.2	9.2	7.2	16.5	11.4	14.1
