# Supplementary material for: Lactate-mediated cholesterol uptake promotes liver cancer progression via the SCARB1-autophagy axis
Source: EMBO Rep. 2026 Jun 10;27(14):4141–65. doi: 10.1038/s44319-026-00829-x (PMC13400630; doi:10.1038/s44319-026-00829-x)
Supplement: Supplementary file 6 — Source data Fig. 4 [file 44319_2026_829_MOESM6_ESM.zip]

Archive with 49 entries (40 files):
- Figure 4/
- Figure 4/A/
- Figure 4/A/4EBP1.png
- Figure 4/A/ACTIN.png
- Figure 4/A/LC3.png
- Figure 4/A/p-4EBP1.png
- Figure 4/A/p-S6K.png
- Figure 4/A/p-ULK.png
- Figure 4/A/S6K.png
- Figure 4/A/SCARB1.png
- Figure 4/A/ULK.png
- Figure 4/B/
- Figure 4/B/4EBP1.png
- Figure 4/B/ACTIN.png
- Figure 4/B/LC3.png
- Figure 4/B/p-4EBP1.png
- Figure 4/B/p-S6K.png
- Figure 4/B/p-ULK.png
- Figure 4/B/S6K.png
- Figure 4/B/SCARB1.png
- Figure 4/B/ULK.png
- Figure 4/C/
- Figure 4/C/actin.png
- Figure 4/C/LC3.png
- Figure 4/C/p-S6K.png
- Figure 4/C/S6K.png
- Figure 4/C/SCARB1.png
- Figure 4/D/
- Figure 4/D/ACTIN.png
- Figure 4/D/LC3.png
- Figure 4/D/p-S6K.png
- Figure 4/D/S6K.png
- Figure 4/D/SCARB1.png
- Figure 4/E/
- Figure 4/E/ACTIN.png
- Figure 4/E/LC3.png
- Figure 4/E/p-S6K.png
- Figure 4/E/S6K.png
- Figure 4/E/SCARB1.png
- Figure 4/F/
- Figure 4/F/ACTIN.png
- Figure 4/F/LC3.png
- Figure 4/F/p-S6K.png
- Figure 4/F/S6K.png
- Figure 4/F/SCARB1.png
- Figure 4/G/
- Figure 4/G/4G.xlsx
- Figure 4/H/
- Figure 4/H/4H.xlsx
