# Supplementary material for: Lactate-mediated cholesterol uptake promotes liver cancer progression via the SCARB1-autophagy axis
Source: EMBO Rep. 2026 Jun 10;27(14):4141–65. doi: 10.1038/s44319-026-00829-x (PMC13400630; doi:10.1038/s44319-026-00829-x)
Supplement: Supplementary file 6 — Source data Fig. 4 [file 44319_2026_829_MOESM6_ESM.zip › Figure 4/G/4G.xlsx]

## Sheet: 4G
			Days	EV			EV+SO			SCARB1			SCARB1+SO
			0	4	4	4	4	4	4	4	4	4	4	4	4
			1	4.65	4	4.85	2	2.15	2.45	3.8	4	4	3.75	2.8	3.85
			2	3.975	4.725	5.1	2.475	2.625	2.1	9.125	7.5	8.125	5.75	6.75	5.25
			3	9.875	8.375	9.25	3.375	2.775	2.85	17.75	16.25	14.5	6.4	6.4	6
			4	22.8	20.7	19.5	5.375	4.5	4.75	28.875	31.125	29.625	11.25	10.25	8
