# Supplementary material for: Lactate-mediated cholesterol uptake promotes liver cancer progression via the SCARB1-autophagy axis
Source: EMBO Rep. 2026 Jun 10;27(14):4141–65. doi: 10.1038/s44319-026-00829-x (PMC13400630; doi:10.1038/s44319-026-00829-x)
Supplement: Supplementary file 6 — Source data Fig. 4 [file 44319_2026_829_MOESM6_ESM.zip › Figure 4/H/4H.xlsx]

## Sheet: 4H
			Days	EV			SCARB1			EV+Rapa			SCARB1+Rapa
			0	4	4	4	4	4	4	4	4	4	4	4	4
			1	6.5625	6.3875	5.775	6.2125	7.175	5.95	6.9125	4.55	5.775	5.075	4.8125	3.7625
			2	10	10.875	9.875	7.75	12.375	11	6.25	6	9.875	8.125	6.5	6.75
			3	19.75	16.25	18.75	20	22	22	12.3	14.1	12.6	14.25	11.55	9.3
			4	25.55	21.35	24.15	30.1	27.3	30.8	14	16.2	17	15	15.2	15.8
