# Supplementary material for: Lactate-mediated cholesterol uptake promotes liver cancer progression via the SCARB1-autophagy axis
Source: EMBO Rep. 2026 Jun 10;27(14):4141–65. doi: 10.1038/s44319-026-00829-x (PMC13400630; doi:10.1038/s44319-026-00829-x)
Supplement: Supplementary file 7 — Source data Fig. 5 [file 44319_2026_829_MOESM7_ESM.zip]

Archive with 40 entries (30 files):
- Figure 5/
- Figure 5/A/
- Figure 5/A/TUMOR IMAGE.tif
- Figure 5/B/
- Figure 5/B/5B.xlsx
- Figure 5/C/
- Figure 5/C/5C.xlsx
- Figure 5/D/
- Figure 5/D/5D.xlsx
- Figure 5/D/TUMOR IMAGE.tif
- Figure 5/E/
- Figure 5/E/5E.xlsx
- Figure 5/E/TUMOR IMAGE.jpg
- Figure 5/F/
- Figure 5/F/Calnexin.png
- Figure 5/F/H3.png
- Figure 5/F/H3K18la.png
- Figure 5/F/p-S6K.png
- Figure 5/F/S6K.png
- Figure 5/F/SCARB1.png
- Figure 5/G/
- Figure 5/G/IHC/
- Figure 5/G/IHC/High-H3K18la-#1.tif
- Figure 5/G/IHC/High-H3K18la-#2.tif
- Figure 5/G/IHC/High-LDHA-#2.tif
- Figure 5/G/IHC/High-LDHAla-#1.tif
- Figure 5/G/IHC/High-p-S6K-#1.tif
- Figure 5/G/IHC/High-p-S6K-#2.tif
- Figure 5/G/IHC/High-SCARB1-#1.tif
- Figure 5/G/IHC/High-SCARB1-#2.tif
- Figure 5/G/IHC/Low-H3K18la-#1.tif
- Figure 5/G/IHC/Low-H3K18la-#2.tif
- Figure 5/G/IHC/Low-LDHA-#1.tif
- Figure 5/G/IHC/Low-LDHA-#2.tif
- Figure 5/G/IHC/Low-p-S6K-#1.tif
- Figure 5/G/IHC/Low-p-S6K-#2.tif
- Figure 5/G/IHC/Low-SCARB1-#1.tif
- Figure 5/G/IHC/Low-SCARB1-#2.tif
- Figure 5/H/
- Figure 5/H/5H.xlsx
