# Supplementary material for: Lactate-mediated cholesterol uptake promotes liver cancer progression via the SCARB1-autophagy axis
Source: EMBO Rep. 2026 Jun 10;27(14):4141–65. doi: 10.1038/s44319-026-00829-x (PMC13400630; doi:10.1038/s44319-026-00829-x)
Supplement: Supplementary file 7 — Source data Fig. 5 [file 44319_2026_829_MOESM7_ESM.zip › Figure 5/B/5B.xlsx]

## Sheet: 5B
				Tumour weight (g)
			NTC	1.22	1.05	0.83	0.77	0.77	0.7
			SCARB1-sh1	0.62	0.28	0.13	0.09	0.09	0.03
			SCARB1-sh2	0.43	0.33	0.16	0.07	0.08	0.05
