# Supplementary material for: Lactate-mediated cholesterol uptake promotes liver cancer progression via the SCARB1-autophagy axis
Source: EMBO Rep. 2026 Jun 10;27(14):4141–65. doi: 10.1038/s44319-026-00829-x (PMC13400630; doi:10.1038/s44319-026-00829-x)
Supplement: Supplementary file 7 — Source data Fig. 5 [file 44319_2026_829_MOESM7_ESM.zip › Figure 5/C/5C.xlsx]

## Sheet: 5C
				μmol cholesterol /10 mg tumor
			NTC	3.88187	4.10799	1.73372	3.40624	5.03197	5.74932
			SCARB1-sh1	2.17037	2.31072	1.65185	2.80585	1.24639	1.87797
			SCARB1-sh2	2.46667	1.55439	2.35751	1.94035	2.33021	2.62261
