# Supplementary material for: Lactate-mediated cholesterol uptake promotes liver cancer progression via the SCARB1-autophagy axis
Source: EMBO Rep. 2026 Jun 10;27(14):4141–65. doi: 10.1038/s44319-026-00829-x (PMC13400630; doi:10.1038/s44319-026-00829-x)
Supplement: Supplementary file 7 — Source data Fig. 5 [file 44319_2026_829_MOESM7_ESM.zip › Figure 5/D/5D.xlsx]

## Sheet: 5D
			Day 15	NTC	202.524	184.879	210.397	168.312	114.463	117.822
				NTC+Nala	281.396	272.159	243.345	246.876	211.357	160.774
				shSCARB1	63.6469	84.7638	61.7496	88.7172	69.6519	89.5779
				shSCARB1+Nala	57.8319	49.6845	54.9273	75.9446	53.0541	59.0224
			Day 18	NTC	210.705	208.431	217.785	172.518	119.108	127.269
				NTC+Nala	343.812	370.038	294.554	261.817	250.899	186.637
				shSCARB1	77.274	86.2558	73.2391	98.3065	80.5107	101.458
				shSCARB1+Nala	72.3389	64.9589	69.2022	93.5584	53.7801	63.6535
			Day 21	NTC	285.928	267.16	275.202	220.024	155.978	159.521
				NTC+Nala	472.356	435.877	347.541	298.245	299.099	268.231
				shSCARB1	98.675	77.6733	82.0329	121.356	127.562	125.13
				shSCARB1+Nala	141.887	118.734	98.7094	132.553	98.7661	111.838
			Day 24	NTC	338.732	345.328	341.431	296.185	184.232	208.993
				NTC+Nala	597.564	550.597	468.326	384.699	394.863	288.924
				shSCARB1	121.298	106.206	112.126	151.864	152.617	163.952
				shSCARB1+Nala	216.688	192.732	123.765	164.189	115.761	143.002
			Day 27	NTC	436.498	434.91	455.221	385.943	285.478	281.216
				NTC+Nala	910.591	743.213	634.129	524.247	484.856	377.499
				shSCARB1	219.374	189.476	183.884	233.698	197.684	183.989
				shSCARB1+Nala	244.682	235.114	145.787	172.798	135.673	130.878
			Day 30	NTC	611.918	725.973	592.993	555.36	438.104	385.71
				NTC+Nala	1268.84	1072.44	959.792	827.759	637.817	521.506
				shSCARB1	282.139	252.774	218.66	256.731	231.523	219.858
				shSCARB1+Nala	297.412	296.834	166.86	251.863	194.826	186.352
			Day 33	NTC	966.077	1031.88	885.791	856.901	636.226	490.663
				NTC+Nala	1479.41	1418.71	1238.13	1158.94	848.018	621.076
				shSCARB1	328.698	350.438	312.499	308.739	273.629	311.515
				shSCARB1+Nala	382.61	334.227	193.797	308.016	245.154	226.466
