# Supplementary material for: Lactate-mediated cholesterol uptake promotes liver cancer progression via the SCARB1-autophagy axis
Source: EMBO Rep. 2026 Jun 10;27(14):4141–65. doi: 10.1038/s44319-026-00829-x (PMC13400630; doi:10.1038/s44319-026-00829-x)
Supplement: Supplementary file 7 — Source data Fig. 5 [file 44319_2026_829_MOESM7_ESM.zip › Figure 5/E/5E.xlsx]

## Sheet: 5E
			Day 15	EV	207.827	130.593	166.131	189.91	262.426	169.862
				SCARB1	227.195	200.009	313.709	290.369	238.176	231.468
				EV+Rapa	85.3821	165.626	80.8229	105.168	166.205	87.0967
				SCARB1+Rapa	102.088	115.391	126.445	138.411	72.0925	149.347
			Day 18	EV	163.405	231.12	311.18	391.171	273.368	168.115
				SCARB1	264.314	752.348	507.505	316.99	283.286	281.638
				EV+Rapa	162.542	174.768	157.596	176.595	129.508	118.685
				SCARB1+Rapa	152.501	212.206	122.273	185.799	284.617	160.132
			Day 21	EV	337.222	377.441	269.955	264.574	234.575	416.902
				SCARB1	457.957	436.473	563.419	472.517	1036.38	1196.27
				EV+Rapa	224.1	208.816	167.712	202.468	210.635	178.046
				SCARB1+Rapa	263.559	261.93	221.641	175.369	216.861	139.021
			Day 24	EV	457	450.432	427.521	540.826	349.346	355.697
				SCARB1	677.185	655.426	1474.77	488.373	754.581	1052.55
				EV+Rapa	211.55	277.689	179.121	222.533	241.216	258.858
				SCARB1+Rapa	187.398	257.023	190.138	247.894	117.228	278.501
			Day 27	EV	631.065	552.326	553.557	489.896	534.711	586.894
				SCARB1	2036.85	1529.21	804.346	817.644	712.951	770.722
				EV+Rapa	239.681	281.314	167.195	211.77	226.07	220.495
				SCARB1+Rapa	335.08	296.943	212.036	334.673	218.656	317.558
