# Supplementary material for: Lactate-mediated cholesterol uptake promotes liver cancer progression via the SCARB1-autophagy axis
Source: EMBO Rep. 2026 Jun 10;27(14):4141–65. doi: 10.1038/s44319-026-00829-x (PMC13400630; doi:10.1038/s44319-026-00829-x)
Supplement: Supplementary file 7 — Source data Fig. 5 [file 44319_2026_829_MOESM7_ESM.zip › Figure 5/H/5H.xlsx]

## Sheet: 5H
			Signal intensity
			H3K18la	SCARB1	p-S6K
			22.4138	22.6308	7.01027
			20.2558	11.8115	17.8412
			22.1849	22.4175	11.4917
			6.4632	2.64953	4.33665
			21.7134	26.2872	26.1265
			20.3341	9.86057	12.209
			13.2202	11.8802	37.3106
			12.5263	20.6139	10.0142
			19.547	18.4557	9.34187
			26.075	22.6045	31.3283
			8.9743	7.47847	2.0609
			26.7213	17.9137	21.4414
			4.6607	8.66433	0.8553
			3.32517	4.12293	1.34654
			22.6732	17.2884	57.4136
			19.5433	18.521	30
			9.23317	16.5792	10.8985
			15.7704	8.60033	9.82013
			14.2438	17.7969	32.3788
			11.487	17.5659	11.1009
			26.4808	17.7366	25.1928
			7.12053	5.5216	1.09437
			16.9623	17.3564	12.3187
			23.171	13.0951	8.93377
			25.3426	19.6528	20.7681
			5.64033	6.1619	2.1314
			42.4939	37.8992	32.4679
			1.82817	5.4547	1.05583
			9.07747	5.40047	1.285
			9.6172	9.63807	2.3664
			32.5834	34.3811	32.3701
			33.8419	27.9836	13.6778
			18.6223	32.9382	30.5959
			3.3344	7.35477	6.5683
			15.1732	7.5543	0.266567
			12.6347	24.1491	22.2002
			26.6156	20.7532	18.6375
			13.2951	6.57943	8.03867
			10.6083	17.8078	1.24735
			16.0744	14.0092	1.26067
			28.6698	23.1597	16.5962
			38.4231	27.4812	17.9751
			26.3845	40.3414	30.1867
			15.802	18.2561	10.23
			11.9444	25.2816	22.9998
			11.5298	14.9941	10.7697
