# Supplementary material for: Lactate-mediated cholesterol uptake promotes liver cancer progression via the SCARB1-autophagy axis
Source: EMBO Rep. 2026 Jun 10;27(14):4141–65. doi: 10.1038/s44319-026-00829-x (PMC13400630; doi:10.1038/s44319-026-00829-x)
Supplement: Supplementary file 8 — Figure EV1 Source Data [file 44319_2026_829_MOESM8_ESM.zip]

Archive with 43 entries (25 files):
- Figure EV1/
- Figure EV1/EV 1/
- Figure EV1/EV 1/EV 1A/
- Figure EV1/EV 1/EV 1A/EV1A.xlsx
- Figure EV1/EV 1/EV 1B/
- Figure EV1/EV 1/EV 1B/EV1B.xlsx
- Figure EV1/EV 1/EV 1C/
- Figure EV1/EV 1/EV 1C/EV1C/
- Figure EV1/EV 1/EV 1C/EV1C/DiI-HDL/
- Figure EV1/EV 1/EV 1C/EV1C/DiI-HDL/H/
- Figure EV1/EV 1/EV 1C/EV1C/DiI-HDL/H/DiI.tif
- Figure EV1/EV 1/EV 1C/EV1C/DiI-HDL/H/MERGE.tif
- Figure EV1/EV 1/EV 1C/EV1C/DiI-HDL/H+SO/
- Figure EV1/EV 1/EV 1C/EV1C/DiI-HDL/H+SO/DiI.tif
- Figure EV1/EV 1/EV 1C/EV1C/DiI-HDL/H+SO/MERGE.tif
- Figure EV1/EV 1/EV 1C/EV1C/DiI-HDL/N/
- Figure EV1/EV 1/EV 1C/EV1C/DiI-HDL/N/DiI.tif
- Figure EV1/EV 1/EV 1C/EV1C/DiI-HDL/N/MERGE.tif
- Figure EV1/EV 1/EV 1C/EV1C/EV1C.xlsx
- Figure EV1/EV 1/EV 1D/
- Figure EV1/EV 1/EV 1D/EV1D.xlsx
- Figure EV1/EV 1/EV 1D/western blot/
- Figure EV1/EV 1/EV 1D/western blot/ACTIN.png
- Figure EV1/EV 1/EV 1D/western blot/SCARB1.png
- Figure EV1/EV 1/EV 1E/
- Figure EV1/EV 1/EV 1E/ACTIN.png
- Figure EV1/EV 1/EV 1E/MCT1.png
- Figure EV1/EV 1/EV 1E/SCARB1.png
- Figure EV1/EV 1/EV 1F/
- Figure EV1/EV 1/EV 1F/ACTIN.png
- Figure EV1/EV 1/EV 1F/MCT4.png
- Figure EV1/EV 1/EV 1F/SCARB1.png
- Figure EV1/EV 1/EV 1G/
- Figure EV1/EV 1/EV 1G/ACTIN.png
- Figure EV1/EV 1/EV 1G/MCT4.png
- Figure EV1/EV 1/EV 1G/SCARB1.png
- Figure EV1/EV 1/EV 1H/
- Figure EV1/EV 1/EV 1H/KD/
- Figure EV1/EV 1/EV 1H/KD/ACTIN.png
- Figure EV1/EV 1/EV 1H/KD/SCARB1.png
- Figure EV1/EV 1/EV 1H/OE/
- Figure EV1/EV 1/EV 1H/OE/ACTIN.png
- Figure EV1/EV 1/EV 1H/OE/SCARB1.png
