# Supplementary material for: Lactate-mediated cholesterol uptake promotes liver cancer progression via the SCARB1-autophagy axis
Source: EMBO Rep. 2026 Jun 10;27(14):4141–65. doi: 10.1038/s44319-026-00829-x (PMC13400630; doi:10.1038/s44319-026-00829-x)
Supplement: Supplementary file 8 — Figure EV1 Source Data [file 44319_2026_829_MOESM8_ESM.zip › Figure EV1/EV 1/EV 1A/EV1A.xlsx]

## Sheet: EV1A
		Hep3B	N	H	H+SO
			0.90566	1.68813	0.630965
			1.01387	1.75472	0.672587
			1.08047	1.76304	0.764152
		PLC	N	H	H+SO
			0.975167	1.6043	0.966888
			0.999999	1.64569	0.999999
			1.02483	1.69536	1.04967
