# Supplementary material for: Lactate-mediated cholesterol uptake promotes liver cancer progression via the SCARB1-autophagy axis
Source: EMBO Rep. 2026 Jun 10;27(14):4141–65. doi: 10.1038/s44319-026-00829-x (PMC13400630; doi:10.1038/s44319-026-00829-x)
Supplement: Supplementary file 8 — Figure EV1 Source Data [file 44319_2026_829_MOESM8_ESM.zip › Figure EV1/EV 1/EV 1B/EV1B.xlsx]

## Sheet: EV1B
			N			H			H+SO
		SCARB1	1.10191	1.02101	0.888843	3.71493	3.27918	3.53898	1.85746	1.74513	1.52979
		VLDLR	1.22547	0.974905	0.83702	1.9141	1.54399	1.64338	2.16845	2.26054	2.37292
		LDLR	1.11987	1.0163	0.878633	0.478525	0.422396	0.388683	0.410845	0.33371	0.383332
		NPC1L1	0.907519	1.02811	1.07177	0.484085	0.436282	0.467596	0.278034	0.302149	0.263036
		HMGCS1	1.10191	0.946058	0.959264	0.235424	0.221186	0.204948	0.245421	0.266708	0.287839
		HMGCR	1.02101	0.965936	1.01396	0.467596	0.377182	0.302149	0.364334	0.349492	0.368567
		MVD	1	0.986233	1.01396	0.6846	0.713672	0.831238	0.504642	0.442372	0.354371
		MVK	1.08423	1.05458	0.874583	0.628507	0.602904	0.712025	0.702222	0.747425	0.852635
		SQLE	1.19472	0.943874	0.886791	0.45376	0.397768	0.566442	0.784584	0.68302	0.90125
		IDI1	1.04247	1.04247	0.920188	0.344681	0.36942	0.287839	0.529732	0.571701	0.634342
		LSS	0.492357	0.355465	0.49923	0.156162	0.129508	0.103745	0.107403	0.118348	0.142705
		FDFT1	1.04247	1	0.959264	0.461158	0.461158	0.393199	0.407066	0.461158	0.504642
		ACAT2	1.05946	0.961483	0.981686	0.205423	0.17515	0.201195	0.235969	0.280616	0.282567
		SOAT1	1.04488	0.935191	1.02337	0.515246	0.490843	0.377182	0.390483	0.427304	0.407066
		ABCA1	1.03526	0.959264	1.00696	1.23114	1.16473	0.913831	0.946058	1.01396	0.972655
