# Supplementary material for: Lactate-mediated cholesterol uptake promotes liver cancer progression via the SCARB1-autophagy axis
Source: EMBO Rep. 2026 Jun 10;27(14):4141–65. doi: 10.1038/s44319-026-00829-x (PMC13400630; doi:10.1038/s44319-026-00829-x)
Supplement: Supplementary file 8 — Figure EV1 Source Data [file 44319_2026_829_MOESM8_ESM.zip › Figure EV1/EV 1/EV 1C/EV1C/EV1C.xlsx]

## Sheet: EV1C
		N	H	H+SO
		85534	111017	57613
		95191	127482	63518
		96478	127919	68625
		90167	132951	67470
		66871	110917	54441
