# Supplementary material for: Lactate-mediated cholesterol uptake promotes liver cancer progression via the SCARB1-autophagy axis
Source: EMBO Rep. 2026 Jun 10;27(14):4141–65. doi: 10.1038/s44319-026-00829-x (PMC13400630; doi:10.1038/s44319-026-00829-x)
Supplement: Supplementary file 8 — Figure EV1 Source Data [file 44319_2026_829_MOESM8_ESM.zip › Figure EV1/EV 1/EV 1D/EV1D.xlsx]

## Sheet: EV1D
			Hep3B	N	H	H+2-DG
				1.09177	2.28681	0.609909
				0.97716	2.33486	0.750887
				0.937354	2.03261	0.862542
			PLC	N	H	H+2-DG
				0.90125	2.44528	1.23399
				1.02101	2.21914	1.32256
				1.08673	2.18859	1.35974
