# Supplementary material for: Lactate-mediated cholesterol uptake promotes liver cancer progression via the SCARB1-autophagy axis
Source: EMBO Rep. 2026 Jun 10;27(14):4141–65. doi: 10.1038/s44319-026-00829-x (PMC13400630; doi:10.1038/s44319-026-00829-x)
Supplement: Supplementary file 9 — Figure EV2 Source Data [file 44319_2026_829_MOESM9_ESM.zip]

Archive with 23 entries (16 files):
- Figure EV2/
- Figure EV2/EV2/
- Figure EV2/EV2/A/
- Figure EV2/EV2/A/ACTIN.png
- Figure EV2/EV2/A/Pan-Kla.png
- Figure EV2/EV2/B/
- Figure EV2/EV2/B/H3.png
- Figure EV2/EV2/B/H3K18la.png
- Figure EV2/EV2/C/
- Figure EV2/EV2/C/ACTIN.png
- Figure EV2/EV2/C/H3.png
- Figure EV2/EV2/C/H3K18la.png
- Figure EV2/EV2/C/SCARB1.png
- Figure EV2/EV2/D/
- Figure EV2/EV2/D/ACTIN.png
- Figure EV2/EV2/D/H3.png
- Figure EV2/EV2/D/H3K18la.png
- Figure EV2/EV2/D/SCARB1.png
- Figure EV2/EV2/E/
- Figure EV2/EV2/E/ACTIN.png
- Figure EV2/EV2/E/H3.png
- Figure EV2/EV2/E/H3K18la.png
- Figure EV2/EV2/E/SCARB1.png
