# Supplementary material for: Lactate-mediated cholesterol uptake promotes liver cancer progression via the SCARB1-autophagy axis
Source: EMBO Rep. 2026 Jun 10;27(14):4141–65. doi: 10.1038/s44319-026-00829-x (PMC13400630; doi:10.1038/s44319-026-00829-x)
Supplement: Supplementary file 10 — Figure EV3 Source Data [file 44319_2026_829_MOESM10_ESM.zip]

Archive with 15 entries (10 files):
- Figure EV3/
- Figure EV3/EV3/
- Figure EV3/EV3/A/
- Figure EV3/EV3/A/EV3A.xlsx
- Figure EV3/EV3/B/
- Figure EV3/EV3/B/EV3B.xlsx
- Figure EV3/EV3/C/
- Figure EV3/EV3/C/ACTIN.png
- Figure EV3/EV3/C/Caspase 3.png
- Figure EV3/EV3/C/Cleaved Caspase 3.png
- Figure EV3/EV3/C/GPX4.png
- Figure EV3/EV3/C/LC3.png
- Figure EV3/EV3/C/MLKL.png
- Figure EV3/EV3/C/p-MLKL.png
- Figure EV3/EV3/C/SCARB1.png
