# Supplementary material for: Lactate-mediated cholesterol uptake promotes liver cancer progression via the SCARB1-autophagy axis
Source: EMBO Rep. 2026 Jun 10;27(14):4141–65. doi: 10.1038/s44319-026-00829-x (PMC13400630; doi:10.1038/s44319-026-00829-x)
Supplement: Supplementary file 10 — Figure EV3 Source Data [file 44319_2026_829_MOESM10_ESM.zip › Figure EV3/EV3/A/EV3A.xlsx]

## Sheet: EV3A
		Hep3B	Days	NTC			SCARB1-sh1			SCARB1-sh2
			0	4	4	4	4	4	4	4	4	4
			1	3.6	4.25	3.8	2.55	3.2	3.35	2.65	3	2.9
			2	6.75	7.25	7	3.75	3.5	3.75	2.25	2.5	2.125
			3	10	10.9	10.35	6.3	7.3	6	4.125	5	4.75
			4	26.25	25	26.5	8	8	8.75	9.62	7.75	9.25
		PLC	Days	NTC			SCARB1-sh1			SCARB1-sh2
			0	4	4	4	4	4	4	4	4	4
			1	3.4375	3.125	3.1875	2.375	2.8125	3	2.5	2.5625	2.4375
			2	12	11	10.6	7.25	8	7.375	5	4.75	5.875
			3	22.5	22.5	26.1	12	10.25	11	12.5	11.5	11.25
			4	52.5	60	54	25	26	24.5	27.5	21	23.5
