# Supplementary material for: Lactate-mediated cholesterol uptake promotes liver cancer progression via the SCARB1-autophagy axis
Source: EMBO Rep. 2026 Jun 10;27(14):4141–65. doi: 10.1038/s44319-026-00829-x (PMC13400630; doi:10.1038/s44319-026-00829-x)
Supplement: Supplementary file 10 — Figure EV3 Source Data [file 44319_2026_829_MOESM10_ESM.zip › Figure EV3/EV3/B/EV3B.xlsx]

## Sheet: EV3B
		Hep3B	Days	EV			SCARB1
			0	4	4	4	4	4	4
			1	2.85	2.75	2.55	2.4	2.6	2.45
			2	4.4	5.6	4.8	5.2	5	5.3
			3	14.4	12.6	15.6	13.2	12	14.4
			4	32.625	33.75	32.625	34.875	36	36.375
		PLC	Days	EV			SCARB1
			0	4	4	4	4	4	4
			1	1.85	1.9	1.8	1.65	1.5	1.3
			2	4	3.9	5.2	4.4	3.9	4.3
			3	11.5	13.75	15.25	12.375	11.625	14.25
			4	42	38	42	42	41	37
