# Supplementary material for: Lactate-mediated cholesterol uptake promotes liver cancer progression via the SCARB1-autophagy axis
Source: EMBO Rep. 2026 Jun 10;27(14):4141–65. doi: 10.1038/s44319-026-00829-x (PMC13400630; doi:10.1038/s44319-026-00829-x)
Supplement: Supplementary file 11 — Figure EV4 Source Data [file 44319_2026_829_MOESM11_ESM.zip]

Archive with 26 entries (19 files):
- Figure EV4/
- Figure EV4/EV4/
- Figure EV4/EV4/A/
- Figure EV4/EV4/A/ACTIN.png
- Figure EV4/EV4/A/LC3.png
- Figure EV4/EV4/A/p-S6K.png
- Figure EV4/EV4/A/S6K.png
- Figure EV4/EV4/B/
- Figure EV4/EV4/B/ACTIN.png
- Figure EV4/EV4/B/LC3.png
- Figure EV4/EV4/B/p-S6K.png
- Figure EV4/EV4/B/S6K.png
- Figure EV4/EV4/C/
- Figure EV4/EV4/C/ACTIN.png
- Figure EV4/EV4/C/LC3.png
- Figure EV4/EV4/C/p-S6K.png
- Figure EV4/EV4/C/S6K.png
- Figure EV4/EV4/C/SCARB1.png
- Figure EV4/EV4/D/
- Figure EV4/EV4/D/ACTIN.png
- Figure EV4/EV4/D/LC3.png
- Figure EV4/EV4/D/p-S6K.png
- Figure EV4/EV4/D/S6K.png
- Figure EV4/EV4/D/SCARB1.png
- Figure EV4/EV4/E/
- Figure EV4/EV4/E/EV4E.xlsx
