# Supplementary material for: Lactate-mediated cholesterol uptake promotes liver cancer progression via the SCARB1-autophagy axis
Source: EMBO Rep. 2026 Jun 10;27(14):4141–65. doi: 10.1038/s44319-026-00829-x (PMC13400630; doi:10.1038/s44319-026-00829-x)
Supplement: Supplementary file 11 — Figure EV4 Source Data [file 44319_2026_829_MOESM11_ESM.zip › Figure EV4/EV4/E/EV4E.xlsx]

## Sheet: EV4E
			Days	NTC			shSCARB1			NTC+Chl			shSCARB1+Chl
			0	4	4	4	4	4	4	4	4	4	4	4	4
			1	3.8	3.8	4.3	3.675	3.75	3.525	3.8	4.9	4.5	4.1	3.8	3.7
			2	6.75	4.875	4	3.4	3.9	3.8	6.125	5	5.125	4.4	4.8	4.2
			3	5.8	5.4	6.4	4	4.375	4.625	9.6	7.6	8.8	4.625	4.75	4.25
			4	6.6	6.6	8	3.75	4.65	4.2	12.25	11.75	12.5	4.5	5.1	5.55
