# Supplementary material for: Lactate-mediated cholesterol uptake promotes liver cancer progression via the SCARB1-autophagy axis
Source: EMBO Rep. 2026 Jun 10;27(14):4141–65. doi: 10.1038/s44319-026-00829-x (PMC13400630; doi:10.1038/s44319-026-00829-x)
Supplement: Supplementary file 12 — Figure EV5 Source Data [file 44319_2026_829_MOESM12_ESM.zip]

Archive with 12 entries (6 files):
- Figure EV5/
- Figure EV5/EV/
- Figure EV5/EV/A/
- Figure EV5/EV/A/ACTIN.png
- Figure EV5/EV/A/LC3.png
- Figure EV5/EV/A/SCARB1.png
- Figure EV5/EV/B/
- Figure EV5/EV/B/EV5B.xlsx
- Figure EV5/EV/C/
- Figure EV5/EV/C/EV5C.xlsx
- Figure EV5/EV/D/
- Figure EV5/EV/D/EV5D.xlsx
