# Supplementary material for: Lactate-mediated cholesterol uptake promotes liver cancer progression via the SCARB1-autophagy axis
Source: EMBO Rep. 2026 Jun 10;27(14):4141–65. doi: 10.1038/s44319-026-00829-x (PMC13400630; doi:10.1038/s44319-026-00829-x)
Supplement: Supplementary file 12 — Figure EV5 Source Data [file 44319_2026_829_MOESM12_ESM.zip › Figure EV5/EV/B/EV5B.xlsx]

## Sheet: EV5B
		Group	Tumour weight (g)
		NTC	0.38	0.31	0.32	0.3	0.25	0.36
		NTC+Nala	0.79	0.7	0.76	0.58	0.46	0.35
		shSCARB1	0.13	0.13	0.14	0.13	0.07	0.07
		shSCARB1+Nala	0.19	0.16	0.1	0.08	0.05	0.05
