# Supplementary material for: Lactate-mediated cholesterol uptake promotes liver cancer progression via the SCARB1-autophagy axis
Source: EMBO Rep. 2026 Jun 10;27(14):4141–65. doi: 10.1038/s44319-026-00829-x (PMC13400630; doi:10.1038/s44319-026-00829-x)
Supplement: Supplementary file 12 — Figure EV5 Source Data [file 44319_2026_829_MOESM12_ESM.zip › Figure EV5/EV/C/EV5C.xlsx]

## Sheet: EV5C
			Group	Tumour weight (g)
			EV	0.28	0.23	0.14	0.16	0.16	0.12
			SCARB1	1.07	1.07	0.42	0.5	0.29	0.28
			EV+Rapa	0.09	0.08	0.08	0.05	0.06	0.04
			SCARB1+Rapa	0.07	0.09	0.07	0.07	0.05	0.03
