# Supplementary material for: Lactate-mediated cholesterol uptake promotes liver cancer progression via the SCARB1-autophagy axis
Source: EMBO Rep. 2026 Jun 10;27(14):4141–65. doi: 10.1038/s44319-026-00829-x (PMC13400630; doi:10.1038/s44319-026-00829-x)
Supplement: Supplementary file 12 — Figure EV5 Source Data [file 44319_2026_829_MOESM12_ESM.zip › Figure EV5/EV/D/EV5D.xlsx]

## Sheet: EV 5D
			Signal intensity
			LDHA	SCARB1	p-S6K
			34.7969	22.6308	7.01027
			28.107	11.8115	17.8412
			11.8774	22.4175	11.4917
			21.4192	2.64953	4.33665
			47.446	26.2872	26.1265
			28.694	9.86057	12.209
			14.0785	11.8802	37.3106
			22.4053	20.6139	10.0142
			10.3381	18.4557	9.34187
			35.2908	22.6045	31.3283
			2.16203	7.47847	2.0609
			24.4408	17.9137	21.4414
			10.7613	8.66433	0.8553
			4.4408	4.12293	1.34654
			38.4318	17.2884	57.4136
			61.8993	18.521	30
			11.9127	16.5792	10.8985
			34.9589	8.60033	9.82013
			34.7369	17.7969	32.3788
			13.2655	17.5659	11.1009
			27.4786	17.7366	25.1928
			12.3661	5.5216	1.09437
			16.4837	17.3564	12.3187
			13.2454	13.0951	8.93377
			32.1975	19.6528	20.7681
			0.933133	6.1619	2.1314
			53.1171	37.8992	32.4679
			7.92777	5.4547	1.05583
			11.993	5.40047	1.285
			1.01533	9.63807	2.3664
			37.6844	34.3811	32.3701
			45.2634	27.9836	13.6778
			49.3119	32.9382	30.5959
			1.0767	7.35477	6.5683
			15.0413	7.5543	0.266567
			15.2711	24.1491	22.2002
			35.9747	20.7532	18.6375
			47.4556	6.57943	8.03867
			20.1894	17.8078	1.24735
			22.7019	14.0092	1.26067
			22.2668	23.1597	16.5962
			20.5326	27.4812	17.9751
			39.1458	40.3414	30.1867
			14.623	18.2561	10.23
			37.339	25.2816	22.9998
			12.0122	14.9941	10.7697
